# Supplementary material for: Fertilization Improves the Yield of Sapindus saponaria by Affecting Leaf–Soil–Microbial C–N–P Content and Stoichiometry
Source: Plants (Basel). 2025 Apr 30;14(9):1360. doi: 10.3390/plants14091360 (PMC12073294; doi:10.3390/plants14091360)
Supplement: Supplementary file 1 [file plants-14-01360-s001.zip]

Archive with 1 entries (1 files):
- plants-3575189-supplementary.pdf
